# Supplementary material for: “Gap hunting” to characterize clustered probe signals in Illumina methylation array data
Source: Epigenetics Chromatin. 2016 Dec 7;9:56. doi: 10.1186/s13072-016-0107-z (PMC5142147; doi:10.1186/s13072-016-0107-z)
Supplement: Supplementary file 3 — Additional file 3: Table S1. Distribution of group counts for gap signals in SEED. Breakdown of number of groups or clusters in the 11,007 gap signals found in SEED samples. [file 13072_2016_107_MOESM3_ESM.xlsx]

## Sheet: Sheet1
Number of groups	Number of probes	Percentage of gap signals
2	5086	0.46207
3	4735	0.430181
4	960	0.0872172
5	183	0.0166258
6	41	0.0037249
7	1	9.08513e-05
8	1	9.08513e-05
Total	11007
