# Supplementary material for: “Gap hunting” to characterize clustered probe signals in Illumina methylation array data
Source: Epigenetics Chromatin. 2016 Dec 7;9:56. doi: 10.1186/s13072-016-0107-z (PMC5142147; doi:10.1186/s13072-016-0107-z)
Supplement: Supplementary file 4 — Additional file 4: Table S2. Breakdown of all C/G and SBE site measured polymorphism scenarios. We isolated specifics scenarios in which the following conditions were met: a probe contained a measured SNP that mapped to the C, G, or SBE sites of a probe, and it also did not contain any other form of mapping SNP. This table contains a list of all SNP C, G and SBE site scenarios herein and their corresponding Figure #. Also included is the number of probes analyzed for each scenario, along with the count and proportion of those probes that were classified as gap signals. Most probes in SEED that overlapped with measured SNPs were not classified as gap signals (though ~80% of gap signals did overlap with SNPs, see Additional file 7). [file 13072_2016_107_MOESM4_ESM.xlsx]

## Sheet: Sheet1
SNP Type	Probe Type	Strand	Reference Nucleotide	Type	Scenario	# Probes	# In Gaps	Proportion	Figure #
C/G	II	+	C	C SNP	A	71	34	0.478873	4
A/C	II	+	C	C SNP	B	84	54	0.642857	S3
T/C	II	+	C	C SNP	C	824	634	0.769417	S4
C/G	II	-	C	C SNP	D	60	7	0.116667	S5
A/C	II	-	C	C SNP	E	76	18	0.236842	S6
T/C	II	-	C	C SNP	F	775	175	0.225806	S7
C/G	II	+	G	G SNP	G	67	17	0.253731	S8
A/G	II	+	G	G SNP	H	826	193	0.233656	S9
T/G	II	+	G	G SNP	I	67	14	0.208955	S10
C/G	II	-	G	G SNP	J	95	33	0.347368	S11
A/G	II	-	G	G SNP	K	1258	1032	0.82035	S12
T/G	II	-	G	G SNP	L	131	87	0.664122	S13
C/G	I	+	C	C SNP	A	23	2	0.0869565	S14
A/C	I	+	C	C SNP	B	30	2	0.0666667	S15
T/C	I	+	C	C SNP	C	138	32	0.231884	S16
C/G	I	-	C	C SNP	D	20	3	0.15	S17
A/C	I	-	C	C SNP	E	29	2	0.0689655	S18
T/C	I	-	C	C SNP	F	115	8	0.0695652	S19
C/G	I	+	G	G SNP	G	24	2	0.0833333	S20
A/G	I	+	G	G SNP	H	145	21	0.144828	S21
T/G	I	+	G	G SNP	I	27	2	0.0740741	S22
C/G	I	-	G	G SNP	J	30	8	0.266667	S23
A/G	I	-	G	G SNP	K	180	52	0.288889	S24
T/G	I	-	G	G SNP	L	34	5	0.147059	S25
T/A	I	+	T	SBE	A	0	0	NA	S26
T/A	I	-	T	SBE	B	1	0	0	S26
T/A	I	+	A	SBE	C	1	0	0	S26
T/A	I	-	A	SBE	D	0	0	NA	S26
C/G	I	+	C	SBE	E	9	0	0	S27
C/G	I	-	C	SBE	F	5	0	0	S27
C/G	I	+	G	SBE	G	6	0	0	S27
C/G	I	-	G	SBE	H	5	0	0	S27
A/C	I	+	A	SBE	I	4	0	0	S28
A/C	I	-	A	SBE	J	0	0	NA	S28
A/C	I	+	C	SBE	K	6	0	0	S28
A/C	I	-	C	SBE	L	7	1	0.142857	S28
A/G	I	+	A	SBE	M	2	0	0	S29
A/G	I	-	A	SBE	N	5	0	0	S29
A/G	I	+	G	SBE	O	17	2	0.117647	S29
A/G	I	-	G	SBE	P	11	0	0	S29
T/C	I	+	T	SBE	Q	4	0	0	S30
T/C	I	-	T	SBE	R	4	0	0	S30
T/C	I	+	C	SBE	S	10	0	0	S30
T/C	I	-	C	SBE	T	10	1	0.1	S30
T/G	I	+	T	SBE	U	3	0	0	S31
T/G	I	-	T	SBE	V	1	0	0	S31
T/G	I	+	G	SBE	W	2	0	0	5
T/G	I	-	G	SBE	X	5	0	0	S31
