# Supplementary material for: “Gap hunting” to characterize clustered probe signals in Illumina methylation array data
Source: Epigenetics Chromatin. 2016 Dec 7;9:56. doi: 10.1186/s13072-016-0107-z (PMC5142147; doi:10.1186/s13072-016-0107-z)
Supplement: Supplementary file 9 — Additional file 9: Table S3. Group distributions of 3 different classifications of gap signals. We compared the group distribution for the three groups—mapping measured SNP, mapping annotated SNP, and no mapping SNP—of gap signals. The two groups with mapping SNPs had a very similar relative proportion of groups, while the group with no mapping SNPs was comparatively enriched for distributions with 2 clusters or groups. This result lends additional rationale to a different mechanism besides SNPs as leading the gap signal behavior. [file 13072_2016_107_MOESM9_ESM.xlsx]

## Sheet: Sheet1
Group Size	Gaps, measured SNP	Gaps, annotated variant or repeat element	Gaps, no SNP
2	2345 (43.0%)	1650 (44.4%)	1091 (60.3%)
3	2533 (46.5%)	1669 (44.6%)	533 (29.5%)
4	473 (8.7%)	350 (9.3%)	137 (7.6%)
5	84 (1.5%)	60 (1.6%)	39 (2.2%)
6	18 (0.3%)	15 (0.4%)	8 (0.4%)
7	0	1 (~0.0%)	0
8	0	1 (~0.0%)	0
Total	5453	3746	1808
