# Supplementary material for: “Gap hunting” to characterize clustered probe signals in Illumina methylation array data
Source: Epigenetics Chromatin. 2016 Dec 7;9:56. doi: 10.1186/s13072-016-0107-z (PMC5142147; doi:10.1186/s13072-016-0107-z)
Supplement: Supplementary file 10 — Additional file 10: Table S4. Alternatives to gap hunting do not correctly identify polymorphism-affected clusters. For the probes shown in Fig. 7 and the gap signal in Fig. 1, we explored other ways of identifying clusters. Specifically we examined a Gaussian mixture model clustering algorithm that selects an optimal number of clusters based on the Bayesian information criterion, and the dip test for unimodality (alternative hypothesis is that distribution is multi-modal). We recorded the number of clusters selected by the mixture model algorithm and the dip test p value. [file 13072_2016_107_MOESM10_ESM.xlsx]

## Sheet: AdditionalFile6
Probe ID	Number of clusters via BIC and Gaussian mixture model	Dip test p-value	Figure Location
cg14613402	4	0.038	Fig 7A
cg15013523	2	0.964	Fig 7B
cg15823160	2	0.996	Fig 7C
cg01802772	3	0	Fig 1
